# Supplementary material for: The nitrate-inducible NAC transcription factor NAC056 controls nitrate assimilation and promotes lateral root growth in Arabidopsis thaliana
Source: PLoS Genet. 2022 Mar 9;18(3):e1010090. doi: 10.1371/journal.pgen.1010090 (PMC8989337; doi:10.1371/journal.pgen.1010090)
Supplement: S5 Table — (XLS) [file pgen.1010090.s016.xls]

## Sheet: VPN935vsVPC_GOenrich_significan
S5 Table. The source of GO annotations in Fig 6B.
Category	GOID	Description	geneName
BP	GO:0010200	response to chitin	RDUF1/ZAT10/ZAT6/ZAT12/ATL31/ATL2/ERF5/PUB23/ERF6/WRKY33/CZF1/AZF2/SCL30/ATL80/PUB27/WRKY53/PUB22/ERF4/ZAT8/-/ERF1A/ERF109/HSFB2A/MYB77/DOF1.7/PUB29/NAC062
BP	GO:0010243	response to organonitrogen compound	RDUF1/ZAT10/ZAT6/ZAT12/ATL31/ATL2/ERF5/PUB23/ERF6/WRKY33/CZF1/AZF2/SCL30/ATL80/PUB27/WRKY53/PUB22/ERF4/ZAT8/-/ERF1A/ABCG37/ERF109/NIA1/HSFB2A/MYB77/NIA2/DOF1.7/PUB29/SHM7/NAC062
BP	GO:1901698	response to nitrogen compound	RDUF1/ZAT10/ZAT6/ZAT12/ATL31/ATL2/ERF5/PUB23/ERF6/WRKY33/CZF1/AZF2/SCL30/ATL80/PUB27/WRKY53/PUB22/ERF4/ZAT8/-/ERF1A/ABCG37/NIA1/HSFB2A/MYB77/NIA2/AHK5/DOF1.7/PUB29/SHM7/NAC062
BP	GO:0009408	response to heat	ELIP1/DREB2A/MED37C/ZAT12/HSP70-3/DREB2C/HSP90-3/HOP3/MBF1C/WRKY33/BAP1/HSP70-10/ZEP/HSP81-2/MED37E/ROF1/RAP2-6/CML24/HSFB2A/ELIP2/CPN60/-/ATJ2
BP	GO:0000160	phosphorelay signal transduction system	APRR9/ERF5/APRR7/EBF1/ERF6/MBF1C/ERF104/ERF11/EBF2/ERF4/ERF1A/ERF017/RAP2-6/ERF109/ERF018/ERF025/APRR5/AHK5/CRF3/RAV1
BP	GO:0009723	response to ethylene	PIN2/ERF5/EBF1/MYB12/ERF6/MBF1C/ERF104/RVE7/ERF11/EBF2/ERF4/MYB51/ERF1A/ERF017/RAP2-6/ERF109/MYB77/ERF018/ERF025/AHK5/CRF3/RAV1
BP	GO:0009409	response to cold	GI/ELIP1/ZAT10/DREB1C/ZAT12/ERF5/ERD10/SLD1/WRKY33/CZF1/LHCB2.1/-/ATL80/BAP1/DREB1A/MED37E/RAP2-6/CML24/CSLD3/GSTF8/CBL1/CSLD2/DREB1B/CIPK7/NAC062
BP	GO:0009873	ethylene-activated signaling pathway	ERF5/EBF1/ERF6/MBF1C/ERF104/ERF11/EBF2/ERF4/ERF1A/ERF017/RAP2-6/ERF109/ERF018/ERF025/AHK5/CRF3/RAV1
BP	GO:0071369	cellular response to ethylene stimulus	ERF5/EBF1/ERF6/MBF1C/ERF104/ERF11/EBF2/ERF4/ERF1A/ERF017/RAP2-6/ERF109/ERF018/ERF025/AHK5/CRF3/RAV1
BP	GO:0009617	response to bacterium	MED37C/CAF1-11/ATL31/HSPRO2/LSU2/-/-/HSP90-1/WRKY33/NHL13/-/WRKY53/ERF4/HSP81-2/LECRK43/MYB51/MED37E/GSTF8/ATEXO70B2/AHK5/HSR4/EP3/CYP81F2/LECRK55/CAF1-9/WAKL10
BP	GO:0009414	response to water deprivation	DREB2A/RDUF1/ZAT10/-/PUB23/ERD10/MBF1C/WRKY33/LHCB2.1/AZF2/DREB1A/PUB22/ZEP/HSP81-2/-/RAP2-6/ATEXO70B2/ABF3/UGT74E2/CBL1/RFS5/NCED3
BP	GO:0009415	response to water	DREB2A/RDUF1/ZAT10/-/PUB23/ERD10/MBF1C/WRKY33/LHCB2.1/AZF2/DREB1A/PUB22/ZEP/HSP81-2/-/RAP2-6/ATEXO70B2/ABF3/UGT74E2/CBL1/RFS5/NCED3
BP	GO:0009611	response to wounding	ZAT10/ZAT12/CML38/-/ACS6/OXI1/-/BAP1/NAC081/ROF1/RAP2-6/ERF018/EP3/CAF1-9/CYP74A
BP	GO:0034605	cellular response to heat	ELIP1/MED37C/HSP70-3/WRKY33/HSP70-10/MED37E/ROF1/RAP2-6/HSFB2A/ELIP2
BP	GO:0080167	response to karrikin	GI/BBX24/ELIP1/HSP70-3/KRP1/UGT84A2/ATNAP9/FLS1/GSTF8/CRRSP55/UGT74E2/UGT78D2
BP	GO:0042742	defense response to bacterium	CAF1-11/ATL31/HSPRO2/LSU2/-/-/HSP90-1/WRKY33/NHL13/-/WRKY53/ERF4/HSP81-2/LECRK43/MYB51/MED37E/GSTF8/ATEXO70B2/CYP81F2/LECRK55/CAF1-9
BP	GO:0006979	response to oxidative stress	GI/DREB2A/ZAT10/MED37C/ZAT12/HSPRO2/GSTU5/CML37/-/GATL10/ACS6/ERF6/OXI1/HOP3/PER24/WRKY53/FC1/-/CML24/UGT74E2/AHK5/RFS5/MSRB7
BP	GO:0042542	response to hydrogen peroxide	GI/DREB2A/MED37C/-/HOP3/WRKY53/CML24/UGT74E2/AHK5
BP	GO:0061077	chaperone-mediated protein folding	MED37C/HSP70-3/HSP90-1/-/HSP70-10/HSP81-2/MED37E/ROF1/CPN60
BP	GO:0009639	response to red or far red light	GI/BBX24/ELIP1/APRR9/SPA1/APRR7/SIGE/LHCB2.1/ZEP/GA3OX2/ABCI21/NAC081/ELIP2/LZF1
BP	GO:0010114	response to red light	ELIP1/SPA1/SIGE/LHCB2.1/ZEP/GA3OX2/ABCI21/ELIP2
BP	GO:0090332	stomatal closure	LHCB2.1/HSP81-2/MED37E/ATEXO70B2/AHK5/LECRK55
BP	GO:0000302	response to reactive oxygen species	GI/DREB2A/MED37C/CML37/-/ERF6/HOP3/WRKY53/CML24/UGT74E2/AHK5/MSRB7
BP	GO:0010286	heat acclimation	DREB2A/DREB2C/HOP3/WRKY33/HSP81-2/ROF1/-
BP	GO:0009644	response to high light intensity	ELIP1/ZAT10/MED37C/ERF6/HOP3/LHCB2.1/ELIP2/SR45A
BP	GO:0009753	response to jasmonic acid	2MMP/-/NAC056/ACS6/WRKY53/ERF4/MYB51/NAC081/AO1/RAP2-6/FAD-OXR/GRXC9/CYP74A
BP	GO:0042026	protein refolding	MED37C/HSP70-3/HSP70-10/MED37E/CPN60
BP	GO:0048580	regulation of post-embryonic development	GI/COL5/ELIP1/2MMP/SPA1/ERD10/PUB19/ATL80/PUB18/HSP81-2/MED37E/NAC081/CML24/CML23/ELIP2/RAV1
BP	GO:0010218	response to far red light	GI/ELIP1/SPA1/SIGE/LHCB2.1/ABCI21/ELIP2
BP	GO:0051865	protein autoubiquitination	RDUF1/PUB23/PUB22/-
BP	GO:0010087	phloem or xylem histogenesis	ACS6/ERF6/ERF104/ERF11/ERF1A/AO1/ERF109/ERF018
BP	GO:0010105	negative regulation of ethylene-activated signaling pathway	EBF1/EBF2/ERF4/AHK5
BP	GO:0070298	negative regulation of phosphorelay signal transduction system	EBF1/EBF2/ERF4/AHK5
BP	GO:0046148	pigment biosynthetic process	ELIP1/UGT84A2/MYB12/RHM1/FC1/ZEP/FLS1/ELIP2/LZF1/CHLH
BP	GO:0009642	response to light intensity	ELIP1/ZAT10/MED37C/ZAT12/ERF6/HOP3/LHCB2.1/CML24/ELIP2/SR45A
BP	GO:2000026	regulation of multicellular organismal development	GI/COL5/ELIP1/ZAT6/2MMP/SPA1/NAC056/ERD10/PUB19/ATL80/PUB18/HSP81-2/MED37E/NAC081/CML24/CML23/ELIP2/RAV1
BP	GO:0006457	protein folding	MED37C/HSP70-3/HSP90-1/HSP90-3/-/HSP70-10/HSP81-2/MED37E/ROF1/CPN60/ATJ2
BP	GO:0010029	regulation of seed germination	ELIP1/ERD10/PUB19/PUB18/HSP81-2/MED37E/ELIP2
BP	GO:0090333	regulation of stomatal closure	LHCB2.1/ATEXO70B2/AHK5/LECRK55
BP	GO:1902532	negative regulation of intracellular signal transduction	EBF1/EBF2/ERF4/AHK5
BP	GO:0034620	cellular response to unfolded protein	MED37C/HSP70-3/HSP70-10/MED37E/NAC062
BP	GO:0051085	chaperone mediated protein folding requiring cofactor	MED37C/HSP70-3/-/HSP70-10/MED37E
BP	GO:0006458	'de novo' protein folding	MED37C/HSP70-3/-/HSP70-10/MED37E/CPN60
BP	GO:1900140	regulation of seedling development	ELIP1/ERD10/PUB19/PUB18/HSP81-2/MED37E/ELIP2
BP	GO:0051084	'de novo' posttranslational protein folding	MED37C/HSP70-3/-/HSP70-10/MED37E
BP	GO:0009751	response to salicylic acid	HSPRO2/BAP1/WRKY53/MYB51/NAC081/RAP2-6/DHAR2/MYB77/HSR4/GRXC9/WAKL10
BP	GO:0010104	regulation of ethylene-activated signaling pathway	EBF1/EBF2/ERF4/AHK5
BP	GO:0070297	regulation of phosphorelay signal transduction system	EBF1/EBF2/ERF4/AHK5
BP	GO:0006986	response to unfolded protein	MED37C/HSP70-3/HSP70-10/MED37E/NAC062
BP	GO:0001666	response to hypoxia	PIN2/-/ANAC102/-/FOX1/CYP81F2
BP	GO:0042440	pigment metabolic process	ELIP1/UGT84A2/MYB12/RHM1/FC1/ZEP/FLS1/ELIP2/LZF1/CHLH
BP	GO:0009816	defense response to bacterium, incompatible interaction	ATL31/HSPRO2/HSP90-1/WRKY53/HSP81-2
BP	GO:0009845	seed germination	ELIP1/ERD10/PUB19/PUB18/HSP81-2/GA3OX2/MED37E/ROF1/ELIP2
BP	GO:0051131	chaperone-mediated protein complex assembly	HSP90-3/HOP3/HSP81-2
BP	GO:0009637	response to blue light	GI/ELIP1/SPA1/SIGE/LHCB2.1/ELIP2/RPT2
BP	GO:0009813	flavonoid biosynthetic process	UGT84A2/MYB12/RHM1/FLS1/UGT78D2/LZF1
BP	GO:0009631	cold acclimation	DREB1C/ZAT12/ERD10/DREB1A/DREB1B
BP	GO:0036293	response to decreased oxygen levels	PIN2/-/ANAC102/-/FOX1/CYP81F2
BP	GO:0070482	response to oxygen levels	PIN2/-/ANAC102/-/FOX1/CYP81F2
BP	GO:0048585	negative regulation of response to stimulus	COL5/SPA1/EBF1/-/PUP14/BAP1/EBF2/ERF4/AHK5/LECRK55
BP	GO:0009411	response to UV	ELIP1/DREB2A/ZAT12/MYB12/ELIP2/-/HSR4
BP	GO:0090351	seedling development	ELIP1/ERD10/PUB19/PUB18/HSP81-2/GA3OX2/MED37E/ROF1/ELIP2
BP	GO:0071456	cellular response to hypoxia	-/-/FOX1/CYP81F2
BP	GO:0045087	innate immune response	ATL31/HSPRO2/-/HSP90-1/HSP90-3/WRKY53/ERF4/HSP81-2/MYB51/CML24/MKK5/HSR4/CYP81F2/NAC062
BP	GO:0035967	cellular response to topologically incorrect protein	MED37C/HSP70-3/HSP70-10/MED37E/NAC062
BP	GO:0048573	photoperiodism, flowering	GI/COL5/BBX24/2MMP/SPA1/CML24/-
BP	GO:0009966	regulation of signal transduction	PIN2/EBF1/PUP14/PUB18/RHM1/WRKY53/EBF2/ERF4/ERF109/MKK5/DHAR2/MYB77/AHK5/NAC062
BP	GO:0023051	regulation of signaling	PIN2/EBF1/PUP14/PUB18/RHM1/WRKY53/EBF2/ERF4/ERF109/MKK5/DHAR2/MYB77/AHK5/NAC062
BP	GO:0036294	cellular response to decreased oxygen levels	-/-/FOX1/CYP81F2
BP	GO:0071453	cellular response to oxygen levels	-/-/FOX1/CYP81F2
BP	GO:0006955	immune response	ATL31/HSPRO2/-/HSP90-1/HSP90-3/WRKY53/ERF4/HSP81-2/MYB51/CML24/MKK5/HSR4/CYP81F2/NAC062
BP	GO:0010646	regulation of cell communication	PIN2/EBF1/PUP14/PUB18/RHM1/WRKY53/EBF2/ERF4/ERF109/MKK5/DHAR2/MYB77/AHK5/NAC062
BP	GO:0051555	flavonol biosynthetic process	MYB12/RHM1/FLS1
BP	GO:1902358	sulfate transmembrane transport	SULTR1;2/PUMP5/PUMP4
BP	GO:0071489	cellular response to red or far red light	GI/ELIP1/APRR9/SPA1/APRR7/ELIP2
BP	GO:0051553	flavone biosynthetic process	MYB12/RHM1/FLS1
BP	GO:0051554	flavonol metabolic process	MYB12/RHM1/FLS1
BP	GO:0009648	photoperiodism	GI/COL5/BBX24/2MMP/SPA1/CML24/-
BP	GO:0051093	negative regulation of developmental process	COL5/2MMP/SPA1/HSP81-2/MED37E/-/RAV1
BP	GO:0048574	long-day photoperiodism, flowering	GI/COL5/CML24/-
BP	GO:0009812	flavonoid metabolic process	UGT84A2/MYB12/RHM1/FLS1/UGT78D2/LZF1
BP	GO:0042430	indole-containing compound metabolic process	HSPRO2/WRKY33/MYB51/ERF109/UGT74E2/CYP81F2
BP	GO:0035966	response to topologically incorrect protein	MED37C/HSP70-3/HSP70-10/MED37E/NAC062
BP	GO:0008272	sulfate transport	SULTR1;2/PUMP5/PUMP4
BP	GO:0051552	flavone metabolic process	MYB12/RHM1/FLS1
BP	GO:0045892	negative regulation of transcription, DNA-templated	COL5/ZAT10/APRR9/APRR7/AZF2/ERF4/NAC081/GRH1/CDF1/GRXC9/RAV1
BP	GO:0014070	response to organic cyclic compound	HSPRO2/BAP1/WRKY53/MYB51/ABCG37/NAC081/RAP2-6/DHAR2/MYB77/HSR4/GRXC9/SHM7/WAKL10/RAV1
BP	GO:0010118	stomatal movement	LHCB2.1/PUB18/HSP81-2/MED37E/ATEXO70B2/AHK5/LECRK55
BP	GO:0002376	immune system process	ATL31/HSPRO2/-/HSP90-1/HSP90-3/WRKY53/ERF4/HSP81-2/MYB51/CML24/MKK5/HSR4/CYP81F2/NAC062
BP	GO:0048571	long-day photoperiodism	GI/COL5/CML24/-
BP	GO:0009733	response to auxin	YDK1/PIN2/ACS6/MYB12/RHM1/FLS1/PBP1/MYB51/ABCG37/ERF109/CML24/MYB77/GRH1
BP	GO:0009620	response to fungus	WRKY33/CZF1/ERF104/MED37E/SYP122/NAC081/ERF109/-/ATEXO70B2/ERF025/CYP81F2/WAKL10/CYP74A
BP	GO:0006521	regulation of cellular amino acid metabolic process	ERF109/MKK5/ACR4
BP	GO:0009688	abscisic acid biosynthetic process	ZEP/NCED3/AAO1
BP	GO:0033238	regulation of cellular amine metabolic process	ERF109/MKK5/ACR4
BP	GO:0043289	apocarotenoid biosynthetic process	ZEP/NCED3/AAO1
BP	GO:1902645	tertiary alcohol biosynthetic process	ZEP/NCED3/AAO1
BP	GO:0010224	response to UV-B	DREB2A/ZAT12/MYB12/ELIP2/-
BP	GO:0010928	regulation of auxin mediated signaling pathway	PIN2/RHM1/ERF109/MYB77
BP	GO:2000113	negative regulation of cellular macromolecule biosynthetic process	COL5/ZAT10/APRR9/CAF1-11/APRR7/AZF2/ERF4/NAC081/GRH1/CDF1/CAF1-9/GRXC9/RAV1
BP	GO:1902531	regulation of intracellular signal transduction	EBF1/EBF2/ERF4/MKK5/AHK5
BP	GO:0006779	porphyrin-containing compound biosynthetic process	ELIP1/FC1/ELIP2/LZF1/CHLH
BP	GO:0071482	cellular response to light stimulus	GI/ELIP1/APRR9/SPA1/APRR7/SIGE/ELIP2
BP	GO:0002213	defense response to insect	ERF018/CYP81F2/CAF1-9
BP	GO:0009636	response to toxic substance	UGT84A2/LSU2/-/GSTU5/LSU3/PER24/LSU1/GSTF8/DHAR2/UGT75D1/UGT72E1
BP	GO:0051241	negative regulation of multicellular organismal process	COL5/2MMP/SPA1/HSP81-2/MED37E/RAV1
BP	GO:0050832	defense response to fungus	WRKY33/CZF1/ERF104/MED37E/SYP122/ERF109/-/ATEXO70B2/ERF025/CYP81F2/CYP74A
BP	GO:1902679	negative regulation of RNA biosynthetic process	COL5/ZAT10/APRR9/APRR7/AZF2/ERF4/NAC081/GRH1/CDF1/GRXC9/RAV1
BP	GO:1903507	negative regulation of nucleic acid-templated transcription	COL5/ZAT10/APRR9/APRR7/AZF2/ERF4/NAC081/GRH1/CDF1/GRXC9/RAV1
BP	GO:0033014	tetrapyrrole biosynthetic process	ELIP1/FC1/ELIP2/LZF1/CHLH
BP	GO:0006790	sulfur compound metabolic process	GSTU5/SAMDC2/WRKY33/APR2/MYB51/MKK5/GSTF8/DHAR2/ANAC102/APR1/ERF025/CYP81F2/SHM7
BP	GO:0002229	defense response to oomycetes	LSU2/-/LECRK43/ATEXO70B2/LECRK55
BP	GO:0051253	negative regulation of RNA metabolic process	COL5/ZAT10/APRR9/APRR7/AZF2/ERF4/NAC081/GRH1/CDF1/GRXC9/RAV1
BP	GO:0009814	defense response, incompatible interaction	ATL31/HSPRO2/-/HSP90-1/WRKY53/HSP81-2/MKK5/NAC062
BP	GO:0071478	cellular response to radiation	GI/ELIP1/APRR9/SPA1/APRR7/SIGE/ELIP2
BP	GO:0010558	negative regulation of macromolecule biosynthetic process	COL5/ZAT10/APRR9/CAF1-11/APRR7/AZF2/ERF4/NAC081/GRH1/CDF1/CAF1-9/GRXC9/RAV1
BP	GO:0044106	cellular amine metabolic process	HSPRO2/SAMDC2/ERF109/MKK5/ACR4
MF	GO:0031072	heat shock protein binding	MED37C/HSP70-3/HOP3/HSP70-10/MED37E/ATJ2
MF	GO:0051082	unfolded protein binding	MED37C/HSP70-3/HSP90-1/HSP90-3/-/HSP70-10/HSP81-2/MED37E/CPN60/ATJ2
MF	GO:0071949	FAD binding	GULLO2/ZEP/-/FAD-OXR/FOX1/AAO1/-
MF	GO:0051787	misfolded protein binding	MED37C/HSP70-3/HSP70-10/MED37E
MF	GO:0044183	protein binding involved in protein folding	MED37C/HSP70-3/HSP70-10/MED37E/CPN60
MF	GO:0050660	flavin adenine dinucleotide binding	-/GULLO2/GLT1/ZEP/-/FAD-OXR/FOX1/AAO1/-
MF	GO:0043295	glutathione binding	GSTU5/GSTF8/DHAR2
MF	GO:1900750	oligopeptide binding	GSTU5/GSTF8/DHAR2
MF	GO:0072341	modified amino acid binding	GSTU5/ERD10/GSTF8/DHAR2
MF	GO:0016722	oxidoreductase activity, oxidizing metal ions	FRO4/sks15/ATFRO5/sks16/sks4
MF	GO:0005509	calcium ion binding	KRP1/CML45/CML38/CML37/-/AMY3/PBP1/CML24/CML23/CBL1/WAKL10
MF	GO:1901681	sulfur compound binding	GSTU5/GSTF8/DHAR2/PDC3
MF	GO:0015116	sulfate transmembrane transporter activity	SULTR1;2/PUMP5/PUMP4
MF	GO:0035251	UDP-glucosyltransferase activity	UGT84A2/UGT76C4/CSLD3/UGT75D1/UGT72E1/UGT74E2/CSLD2/UGT78D2
